# Supplementary material for: A Comparative Study on the Effects of the Lysine Reagent Pyridoxal 5-Phosphate and Some Thiol Reagents in Opening the Tl+-Induced Mitochondrial Permeability Transition Pore
Source: Int J Mol Sci. 2023 Jan 27;24(3):2460. doi: 10.3390/ijms24032460 (PMC9916919; doi:10.3390/ijms24032460)
Supplement: Supplementary file 1 [file ijms-24-02460-s001.zip]

Archive with 1 entries (1 files):
- ijms-2156138-supplementary.pdf
